# Supplementary material for: Do Different Patterns of Employment Quality Contribute to Gender Health Inequities in the U.S.? A Cross-Sectional Mediation Analysis
Source: Int J Environ Res Public Health. 2022 Sep 7;19(18):11237. doi: 10.3390/ijerph191811237 (PMC9517248; doi:10.3390/ijerph191811237)
Supplement: Supplementary file 1 [file ijerph-19-11237-s001.zip]

Archive with 1 entries (1 files):
- ijerph-1817873-supplementary.pdf
